# Supplementary material for: Human ABC and SLC Transporters: The Culprit Responsible for Unspecific PSMA-617 Uptake?
Source: Pharmaceuticals (Basel). 2024 Apr 16;17(4):513. doi: 10.3390/ph17040513 (PMC11053447; doi:10.3390/ph17040513)
Supplement: Supplementary file 1 [file pharmaceuticals-17-00513-s001.zip]

Archive with 1 entries (1 files):
- pharmaceuticals-2929931-supplementary.pdf
